# Supplementary material for: Do presenting symptoms, use of pre-diagnostic endoscopy and risk of emergency cancer diagnosis vary by comorbidity burden and type in patients with colorectal cancer?
Source: Br J Cancer. 2021 Nov 5;126(4):652–63. doi: 10.1038/s41416-021-01603-7 (PMC8569047; doi:10.1038/s41416-021-01603-7)
Supplement: Supplementary file 1 — Supplemental Material [file 41416_2021_1603_MOESM1_ESM.xlsx]

## Sheet: SupplTable_1
	Supplementary Table 1: Interval from first investigation to cancer diagnosis, 2011-2015, descriptive statistics and multivariate quantile regression
		COLON										RECTUM
		Percentiles			Multivariate quantile regression							Percentiles			Multivariate quantile regression
		50th	75th	90th	50th centile			75th centile				50th	75th	90th	50th centile			75th centile
					Coef.	[95% CI]	p	Coef.	[95% CI]	p					Coef.	[95% CI]	p	Coef.	[95% CI]	p
	Intercept				1.0	-0.5, 2.5		13.0	1.5, 24.5						0.0	-0.2, 0.2		14.0	3.8, 24.2
	Age group
	<45	6	49	275	1.3	-3.2, 5.8	0.827	30.3	-12.1, 72.8	0.273		0	22	89	0.0	-0.5, 0.5	1	19.5	-9.0, 48.0	0.556
	45-54	13	47	124	1.7	-1.8, 5.1	0.501	28.8	-5.1, 62.6	0.168		0	14	78	0.0	-0.4, 0.4	1	14.5	-14.8, 43.8	0.959
	55-64	3	34	106								1	18	51
	65-74	8	43	205	1.3	-1.5, 4.2	0.635	22.4	1.6, 43.2	0.047		0	19	55	0.0	-0.4, 0.4	1	14.0	-10.5, 38.5	1
	75-84	15	56	216	1.7	-1.2, 4.5	0.323	19.5	-0.8, 39.8	0.145		1	20	101	0.0	-0.4, 0.4	1	12.5	-8.6, 33.6	0.787
	85+	20	91	345	3.0	-0.7, 6.7	0.072	27.8	-9.0, 64.5	0.251		0	26	208	0.0	-0.4, 0.4	1	5.0	-22.4, 32.4	0.304
	Sex
	Male	9	47	203								1	20	78
	Female	14	61	206	1.7	-0.8, 4.2	0.192	22.7	1.7, 43.6	0.045		0	18	73	0.0	-0.3, 0.3	1	13.5	-7.0, 34.0	0.924
	Deprivation quintile
	1 (Least deprived)	10	47	148								0	22	78
	2	12	51	235	1.3	-1.8, 4.5	0.691	19.4	-1.4, 40.2	0.177		0	18	57	0.0	-0.4, 0.4	1	10.5	-8.2, 29.2	0.42
	3	12	66	255	3.0	0.0, 6.0	0.01	24.7	-2.7, 52.1	0.15		1	22	83	0.0	-0.4, 0.4	1	14.0	-7.3, 35.3	1
	4	13	51	201	1.0	-2.1, 4.1	1	21.5	-3.5, 46.5	0.219		0	14	48	0.0	-0.4, 0.4	1	10.5	-10.1, 31.1	0.511
	5 (most deprived)	12	56	262	0.7	-2.7, 4.1	0.729	18.4	-5.0, 41.8	0.371		0	24	177	0.0	-0.4, 0.4	1	9.5	-25.4, 44.4	0.721
	Charlson comorbidity score
	0	5	37	119								0	14	48
	1	13	57	260	1.3	-1.3, 4.0	0.577	25.5	0.3, 50.7	0.074		1	27	94	0.0	-0.3, 0.3	1	20.0	-4.3, 44.3	0.405
	2	23	94	342	8.7	-2.0, 19.3	0.099	61.6	26.8, 96.3	<0.001		1	38	217	0.0	-0.4, 0.4	1	27.5	-33.0, 88.0	0.598
	3+	33	146	505	18.3	1.0, 35.6	0.032	62.5	11.2, 113.8	0.015		12	105	495	2.0	-0.7, 4.7	0.114	43.5	15.9, 71.1	0.001
	Symptoms
	CIBH or rectal bleed	12	58	280								0	28	204
	Test anaemia	7	49	178	-0.3	-3.1, 2.4	0.033	-5.4	-26.1, 15.3	<0.001		0	17	54	0.0	-0.4, 0.4	1	12.5	-11.6, 36.6	0.833
	Non red-flag	14	52	173	0.0	-2.9, 2.9	0.165	9.6	-15.6, 34.8	0.624		1	29	149	0.0	-0.3, 0.3	1	16.0	-21.8, 53.8	0.887
	Type of first investigation in the two years prior CRC diagnosis
	Bowel endoscopy	1	31	117								0	14	47
	Abdominal/Pelvic	47	170	423	42.7	33.7, 51.6	<0.001	139.5	86.4, 192.6	<0.001		86	338	533	86.0	76.2, 95.8	<0.001	339.5	255.0, 424.0	<0.001

## Sheet: SupplTable_2
	Supplementary Table 2: Interval from first symptom to cancer diagnosis, 2011-2015, descriptive statistics and multivariate quantile regression
		COLON										RECTUM
		Percentiles			Multivariate quantile regression							Percentiles			Multivariate quantile regression
		50th	75th	90th	50th centile			75th centile				50th	75th	90th	50th centile			75th centile
					Coef.	[95% CI]	p	Coef.	[95% CI]	p					Coef.	[95% CI]	p	Coef.	[95% CI]	p
	Intercept				38.5	15.5, 61.5		207.5	133.2, 281.8						57.0	30.7, 83.3		211.0	143.7, 278.3
	Age group
	<45	155	474	680	82.0	-24.5, 188.5	0.307	383.0	147.1, 618.9	0.033		58	180	537	59.0	-8.5, 126.5	0.924	135.0	-38.5, 308.5	0.161
	45-54	121	382	604	73.0	15.2, 130.8	0.052	236.0	67.7, 404.3	0.552		95	288	543	60.2	9.8, 110.7	0.792	198.0	27.5, 368.5	0.805
	55-64	95	318	596								89	314	541
	65-74	119	422	616	57.5	13.1, 101.9	0.081	277.5	124.3, 430.7	0.082		69	263	528	42.2	-3.8, 88.3	0.143	130.0	5.4, 254.6	0.006
	75-84	215	500	662	101.5	47.5, 155.5	<0.001	336.0	194.7, 477.3	<0.001		142	431	605	87.2	28.7, 145.8	0.066	248.0	116.3, 379.7	0.26
	85+	340	574	693	189.5	112.9, 266.1	<0.001	398.5	249.5, 547.5	<0.001		236	521	677	127.5	13.3, 241.7	0.116	288.0	149.1, 426.9	0.035
	Sex
	Male	148	460	646								91	358	584
	Female	186	481	651	50.0	7.1, 92.9	0.257	234.5	121.5, 347.5	0.171		115	400	595	80.0	35.8, 124.2	0.012	243.0	128.5, 357.5	0.184
	Deprivation quintile
	1 (Least deprived)	141	441	632								105	360	602
	2	150	469	647	40.5	-6.3, 87.3	0.869	241.0	110.4, 371.6	0.243		115	376	590	62.7	9.1, 116.4	0.68	216.0	78.8, 353.2	0.888
	3	161	464	644	47.0	-0.5, 94.5	0.496	251.5	125.1, 377.9	0.098		91	361	570	41.7	-9.0, 92.5	0.221	230.0	85.4, 374.6	0.63
	4	169	485	670	54.5	2.2, 106.8	0.284	239.0	110.3, 367.7	0.256		71	343	573	41.7	-12.9, 96.4	0.291	152.0	25.0, 279.0	0.053
	5 (most deprived)	258	533	670	91.0	21.0, 161.0	0.028	285.5	158.7, 412.3	0.004		134	429	617	78.8	14.8, 142.7	0.258	210.0	82.4, 337.6	0.974
	Charlson comorbidity score
	0	111	382	607								69	262	526
	1	189	483	645	84.5	26.3, 142.7	0.01	303.5	177.5, 429.5	<0.001		155	431	602	122.2	64.3, 180.2	<0.001	364.0	233.2, 494.8	<0.001
	2	268	548	680	157.5	87.1, 227.9	<0.001	345.5	219.7, 471.3	<0.001		269	540	686	224.0	-24.7, 472.7	0.141	458.0	307.9, 608.1	<0.001
	3+	435	630	697	304.0	219.2, 388.8	<0.001	405.5	284.0, 527.0	<0.001		364	592	687	293.5	173.4, 413.6	<0.001	503.0	368.1, 637.9	<0.001
	Symptoms
	CIBH or rectal bleed	207	526	675								160	468	619
	Test anaemia	119	446	647	47.5	5.3, 89.7	0.358	196.0	71.6, 320.4	0.653		73	278	566	92.8	18.1, 167.4	0.147	280.0	142.7, 417.3	0.053
	Non red-flag	169	442	625	107.5	54.4, 160.6	<0.001	280.0	153.2, 406.8	0.007		186	432	602	112.0	44.6, 179.4	0.009	338.0	216.8, 459.2	<0.001

## Sheet: SupplTable_3_specmorbid
	Supplementary Table 3: Distribution of diagnostic intervals by specific morbidities, investigations and route to diagnosis
		First symptom to test				First test to diagnosis				First symptom to diagnosis				First symptom to test				First test to diagnosis				First symptom to diagnosis
		Quantiles				Quantiles				Quantiles				Quantiles				Quantiles				Quantiles
		50th	75th	90th		50th	75th	90th		50th	75th	90th		50th	75th	90th		50th	75th	90th		50th	75th	90th
	Cardiovascular disease
	No	87	340	574		9	45	160		138	441	637		60	268	520		0	17	56		87	340	561
	Yes	158	453	620		28	119	419		328	591	690		141	434	587		4	64	289		273	553	677
	Chronic Obstructive Pulmonary Disease
	No	89	344	575		10	47	178		146	450	639		62	270	520		0	17	64		89	352	573
	Yes	137	417	614		21	85	387		270	562	680		142	413	600		1	40	205		194	522	676
	Diabetes
	No	85	335	567		10	50	176		140	455	639		66	277	523		0	17	71		92	358	578
	Yes	188	459	626		17	73	401		344	578	684		114	378	596		1	33	177		182	471	654
	Chronic renal disease
	No	88	346	575		10	49	191		151	457	641		65	270	522		0	17	63		91	351	565
	Yes	201	534	641		38	126	475		432	633	691		265	507	666		16	172	519		471	657	702
	Type of first investigation in the two years prior CRC diagnosis
	Bowel endoscopy	92	370	588		1	31	117		148	456	637		139	407	564		0	14	47		93	351	566
	Abdominal/Pelvic	99	327	567		47	170	423		287	571	674		70	286	526		86	338	533		379	586	679
	Route to diagnosis
	Emergency presentation	108	395	622		21	151	442		203	515	674		136	341	560		3	36	281		155	451	659
	Two-week wait	60	296	554		4	28	63		88	373	607		42	249	526		0	10	29		56	284	553
	GP referral	127	368	586		14	71	196		207	496	653		110	333	529		1	40	167		147	415	596
	Other in/outpatient	145	418	598		24	98	256		251	520	670		53	282	506		4	59	262		123	435	615

## Sheet: SupplTable_4_endoscopy
	Supplementary Table 4: Sensitivity analysis for the interval from first symptom to first bowel endoscopy (irrespective if this was the first investigation or if preceded by other tests), 2011-2015, descriptive statistics and multivariate quantile regression.
		COLON										RECTUM
		Percentiles			Multivariate quantile regression							Percentiles			Multivariate quantile regression
		50th	75th	90th	50th centile			75th centile				50th	75th	90th	50th centile			75th centile
					Coef.	[95% CI]	p	Coef.	[95% CI]	p					Coef.	[95% CI]	p	Coef.	[95% CI]	p
	Intercept				23.2	1.7, 44.7		100.0	49.4, 150.6						38.0	19.8, 56.2		155.0	65.0, 245.0
	Age group
	<45	155	419	666	71.5	-56.3, 199.4	0.373	234.7	74.0, 395.4	0.017		45	108	386	32.0	-12.7, 76.7	0.657	63.0	-136.1, 262.1	0.098
	45-54	103	364	575	40.5	-9.5, 90.6	0.234	178.3	6.6, 350.0	0.205		68	277	520	47.5	8.2, 86.8	0.377	175.0	-46.1, 396.1	0.765
	55-64	76	256	519								69	273	504
	65-74	91	349	576	23.7	-16.9, 64.3	0.959	155.0	37.6, 272.4	0.106		57	227	476	32.0	-1.4, 65.4	0.438	97.0	-77.1, 271.1	0.176
	75-84	133	448	627	58.7	13.9, 103.5	0.003	240.7	125.9, 355.4	<0.001		132	400	598	63.5	12.6, 114.4	0.127	225.0	40.4, 409.6	0.147
	85+	212	502	649	107.0	32.4, 181.6	0.002	263.0	127.9, 398.1	<0.001		161	445	592	53.0	-20.3, 126.3	0.594	233.0	38.8, 427.2	0.142
	Sex
	Male	105	390	602								71	294	537
	Female	118	409	611	25.7	-11.1, 62.5	0.749	128.3	35.7, 221.0	0.187		88	357	567	57.0	22.2, 91.8	0.025	199.0	60.6, 337.4	0.075
	Deprivation quintile
	1 (Least deprived)	108	355	599								71	294	550
	2	105	391	618	29.5	-13.8, 72.8	0.569	147.7	24.2, 271.1	0.2		75	346	561	44.0	2.0, 86.0	0.621	155.0	1.7, 308.3	1
	3	97	373	560	22.5	-18.8, 63.9	0.947	114.3	-0.9, 229.6	0.664		68	340	544	26.5	-12.3, 65.3	0.274	194.0	30.8, 357.2	0.296
	4	115	413	624	34.9	-12.4, 82.1	0.375	123.0	2.0, 244.0	0.522		57	314	523	28.0	-14.7, 70.7	0.424	133.0	-17.4, 283.4	0.475
	5 (most deprived)	177	470	627	75.5	7.4, 143.7	0.028	215.0	98.0, 332.0	0.001		98	349	560	42.0	-3.3, 87.3	0.772	163.0	12.0, 314.0	0.797
	Charlson comorbidity score
	0	85	319	568								53	235	502
	1	118	434	616	46.2	1.4, 91.0	0.053	186.3	76.8, 295.9	0.004		140	386	568	110.5	45.6, 175.4	0.002	294.0	137.1, 450.9	<0.001
	2	190	446	627	119.9	40.6, 199.2	0.001	200.7	73.3, 328.0	0.01		194	448	673	121.0	29.1, 212.9	0.027	397.0	206.0, 588.0	<0.001
	3+	293	551	666	182.0	103.6, 260.5	<0.001	266.7	140.9, 392.4	<0.001		229	524	643	173.5	32.2, 314.8	0.031	366.0	210.6, 521.4	<0.001
	Symptoms
	CIBH or rectal bleed	64	265	575								53	237	524
	Test anaemia	114	392	595	64.4	25.1, 103.6	<0.001	165.0	52.5, 277.5	0.04		184	420	579	95.5	11.3, 179.7	0.088	259.0	86.0, 432.0	0.014
	Non red-flag	203	490	645	147.7	87.5, 207.9	<0.001	272.3	166.3, 378.4	<0.001		146	435	587	111.0	47.0, 175.0	0.002	310.0	158.9, 461.1	<0.001

## Sheet: SupplTable_5_CCImodels
	Supplementary Table 5: Associations between patient characteristics, symptoms, comorbidity (Charlson comorbidity score), investigations and emergency cancer diagnosis: Unadjusted and adjusted Odds Ratios (OR) from multivariable logistic regression
		Colon cancer												Rectal cancer
		% with EP as diagnostic route	Unadjusted OR		Model 1		Model 2		Model 3		Model 4			% with EP as diagnostic route	Unadjusted OR		Model 1		Model 2		Model 3		Model 4
	Age group
	<45	29 (34.9)	1.5	0.9,2.3	1.5	0.9,2.3	1.6	1.0,2.6	1.3	0.8,2.2	1.4	0.9,2.3		5 (10.4)	1.5	0.5,4.1	1.4	0.5,4.1	1.7	0.6,4.8	1.6	0.5,4.7	1.4	0.5,4.4
	45-54	69 (29.4)	1.1	0.8,1.5	1.1	0.8,1.5	1.2	0.9,1.6	1.1	0.8,1.6	1.3	0.9,1.8		12 (6.9)	0.9	0.4,2.0	0.9	0.4,2.0	1.0	0.5,2.2	1.1	0.5,2.4	1.1	0.5,2.3
	55-64	129 (26.9)												24 (7.3)
	65-74	203 (26.6)	1.0	0.8,1.3	1.0	0.8,1.3	0.9	0.7,1.2	0.9	0.7,1.2	1.0	0.7,1.3		37 (8.8)	1.2	0.7,2.1	1.2	0.7,2.1	1.1	0.6,1.9	1.1	0.6,2.0	1.0	0.5,1.8
	75-84	319 (27.9)	1.0	0.8,1.3	1.1	0.8,1.4	0.9	0.7,1.1	0.9	0.7,1.2	0.9	0.7,1.3		61 (12.9)	1.9	1.1,3.0	1.9	1.2,3.0	1.4	0.8,2.3	1.3	0.8,2.2	1.1	0.7,2.0
	85+	208 (40.6)	1.9	1.4,2.4	1.9	1.4,2.4	1.5	1.1,1.9	1.6	1.2,2.1	1.3	0.9,1.8		46 (25.8)	4.4	2.6,7.4	4.3	2.6,7.2	2.9	1.7,5.0	2.6	1.4,4.5	1.9	1.0,3.6
	Sex
	Male	433 (27.6)												100 (10.3)
	Female	524 (31.8)	1.2	1.0,1.4	1.2	1.0,1.4	1.2	1.1,1.5	1.2	1.0,1.4	1.1	0.9,1.4		85 (13.1)	1.3	1.0,1.8	1.3	0.9,1.7	1.4	1.0,1.9	1.3	0.9,1.8	1.2	0.9,1.7
	Deprivation quintile
	1 (Least deprived)	234 (29.0)												43 (11.3)
	2	215 (28.9)	1.0	0.8,1.2	1.0	0.8,1.3	1.0	0.8,1.2	1.0	0.8,1.2	1.1	0.8,1.4		36 (10.3)	0.9	0.6,1.4	0.9	0.6,1.4	0.8	0.5,1.3	0.8	0.5,1.3	0.8	0.5,1.3
	3	185 (27.0)	0.9	0.7,1.1	0.9	0.7,1.1	0.9	0.7,1.2	0.9	0.7,1.2	1.0	0.8,1.3		34 (9.4)	0.8	0.5,1.3	0.8	0.5,1.4	0.8	0.5,1.3	0.7	0.4,1.2	0.7	0.4,1.2
	4	163 (29.3)	1.0	0.8,1.3	1.0	0.8,1.3	1.0	0.8,1.2	0.9	0.7,1.2	1.1	0.8,1.4		34 (12.0)	1.1	0.6,1.8	1.1	0.6,1.9	1.0	0.6,1.8	1.0	0.6,1.8	1.0	0.6,1.8
	5 (most deprived)	160 (38.0)	1.5	1.2,1.9	1.6	1.2,2.0	1.4	1.1,1.8	1.4	1.0,1.8	1.5	1.1,2.0		38 (15.3)	1.4	0.9,2.2	1.6	1.0,2.5	1.2	0.8,2.0	1.2	0.7,2.0	1.1	0.6,1.9
	Charlson comorbidity score
	0	401 (23.2)												75 (7.2)
	1	290 (34.5)	1.7	1.4,2.1			1.8	1.5,2.2	1.7	1.4,2.1	1.8	1.4,2.2		54 (15.1)	2.3	1.6,3.3			2.1	1.4,3.1	1.8	1.2,2.7	1.9	1.2,3.0
	2	140 (36.5)	1.9	1.5,2.4			1.9	1.5,2.4	1.9	1.5,2.5	2.0	1.5,2.7		24 (18.9)	3.0	1.8,4.9			2.3	1.4,3.9	2.1	1.2,3.7	2.0	1.1,3.6
	3+	126 (48.3)	3.1	2.4,4.0			3.1	2.4,4.1	3.1	2.3,4.2	3.4	2.4,4.7		32 (32.7)	6.2	3.9,10.0			5.0	3.0,8.2	3.7	2.2,6.3	3.6	2.0,6.3
	Symptoms
	CIBH or rectal bleed	110 (14.3)												51 (4.9)
	Test anaemia	307 (23.9)	1.9	1.5,2.4					1.7	1.4,2.2	1.2	0.9,1.5		62 (22.8)	5.7	3.9,8.3					4.2	2.8,6.3	3.5	2.2,5.4
	Non red-flag	540 (46.4)	5.2	4.1,6.6					5.1	4.0,6.4	2.9	2.3,3.8		72 (22.9)	5.7	4.0,8.2					5.1	3.5,7.4	4.2	2.8,6.3
	Type of first investigation in the two years prior CRC diagnosis
	Bowel endoscopy	230 (13.4)												80 (6.3)
	Abdominal/Pelvic	165 (28.1)	2.5	2.0,3.2							2.0	1.6,2.6		29 (25.4)	5.1	3.2,8.0							2.6	1.6,4.4
	No relevant investigation	562 (61.5)	10.3	8.4,12.7							8.4	6.7,10.4		76 (32.9)	7.3	5.1,10.6							5.6	3.8,8.4

## Sheet: SupplTable_6_countmodels
	Supplementary Table 6: Associations between patient characteristics, symptoms, comorbidity count, investigations and emergency cancer diagnosis: Unadjusted and adjusted Odds Ratios (OR) from multivariable logistic regression
		Colon cancer												Rectal cancer
		% with EP as diagnostic route	Unadjusted OR		Model 1		Model 2		Model 3		Model 4			% with EP as diagnostic route	Unadjusted OR		Model 1		Model 2		Model 3		Model 4
	Age group
	<45	29 (34.9)	1.5	0.9,2.3	1.5	0.9,2.3	1.6	1.0,2.6	1.3	0.8,2.2	1.4	0.9,2.3		5 (10.4)	1.5	0.5,4.1	1.4	0.5,4.1	1.7	0.6,4.8	1.6	0.5,4.7	1.4	0.5,4.4
	45-54	69 (29.4)	1.1	0.8,1.5	1.1	0.8,1.5	1.2	0.9,1.6	1.1	0.8,1.6	1.3	0.9,1.8		12 (6.9)	0.9	0.4,2.0	0.9	0.4,2.0	1.0	0.5,2.2	1.1	0.5,2.4	1.1	0.5,2.3
	55-64	129 (26.9)												24 (7.3)
	65-74	203 (26.6)	1.0	0.8,1.3	1.0	0.8,1.3	0.9	0.7,1.2	0.9	0.7,1.2	1.0	0.7,1.3		37 (8.8)	1.2	0.7,2.1	1.2	0.7,2.1	1.1	0.6,1.9	1.1	0.6,2.0	1.0	0.5,1.8
	75-84	319 (27.9)	1.0	0.8,1.3	1.1	0.8,1.4	0.9	0.7,1.1	0.9	0.7,1.2	0.9	0.7,1.3		61 (12.9)	1.9	1.1,3.0	1.9	1.2,3.0	1.4	0.8,2.3	1.3	0.8,2.2	1.1	0.7,2.0
	85+	208 (40.6)	1.9	1.4,2.4	1.9	1.4,2.4	1.5	1.1,1.9	1.6	1.2,2.1	1.3	0.9,1.8		46 (25.8)	4.4	2.6,7.4	4.3	2.6,7.2	2.9	1.7,5.0	2.6	1.4,4.5	1.9	1.0,3.6
	Sex
	Male	433 (27.6)												100 (10.3)
	Female	524 (31.8)	1.2	1.0,1.4	1.2	1.0,1.4	1.2	1.1,1.5	1.2	1.0,1.4	1.1	0.9,1.4		85 (13.1)	1.3	1.0,1.8	1.3	0.9,1.7	1.4	1.0,1.9	1.3	0.9,1.8	1.2	0.9,1.7
	Deprivation quintile
	1 (Least deprived)	234 (29.0)												43 (11.3)
	2	215 (28.9)	1.0	0.8,1.2	1.0	0.8,1.3	1.0	0.8,1.2	1.0	0.8,1.2	1.1	0.8,1.4		36 (10.3)	0.9	0.6,1.4	0.9	0.6,1.4	0.8	0.5,1.3	0.8	0.5,1.3	0.8	0.5,1.3
	3	185 (27.0)	0.9	0.7,1.1	0.9	0.7,1.1	0.9	0.7,1.2	0.9	0.7,1.2	1.0	0.8,1.3		34 (9.4)	0.8	0.5,1.3	0.8	0.5,1.4	0.8	0.5,1.3	0.7	0.4,1.2	0.7	0.4,1.2
	4	163 (29.3)	1.0	0.8,1.3	1.0	0.8,1.3	1.0	0.8,1.2	0.9	0.7,1.2	1.1	0.8,1.4		34 (12.0)	1.1	0.6,1.8	1.1	0.6,1.9	1.0	0.6,1.8	1.0	0.6,1.8	1.0	0.6,1.8
	5 (most deprived)	160 (38.0)	1.5	1.2,1.9	1.6	1.2,2.0	1.4	1.1,1.8	1.4	1.0,1.8	1.5	1.1,2.0		38 (15.3)	1.4	0.9,2.2	1.6	1.0,2.5	1.2	0.8,2.0	1.2	0.7,2.0	1.1	0.6,1.9
	Comorbidity count
	0	401 (23.2)												75 (7.2)
	1	290 (34.5)	1.7	1.4,2.1			1.8	1.5,2.2	1.7	1.4,2.1	1.8	1.4,2.2		54 (15.1)	2.3	1.6,3.3			2.1	1.4,3.1	1.8	1.2,2.7	1.9	1.2,3.0
	2	140 (36.5)	1.9	1.5,2.4			1.9	1.5,2.4	1.9	1.5,2.5	2.0	1.5,2.7		24 (18.9)	3.0	1.8,4.9			2.3	1.4,3.9	2.1	1.2,3.7	2.0	1.1,3.6
	3+	126 (48.3)	3.1	2.4,4.0			3.1	2.4,4.1	3.1	2.3,4.2	3.4	2.4,4.7		32 (32.7)	6.2	3.9,10.0			5.0	3.0,8.2	3.7	2.2,6.3	3.6	2.0,6.3
	Symptoms
	CIBH or rectal bleed	110 (14.3)												51 (4.9)
	Test anaemia	307 (23.9)	1.9	1.5,2.4					1.7	1.4,2.2	1.2	0.9,1.5		62 (22.8)	5.7	3.9,8.3					4.2	2.8,6.3	3.5	2.2,5.4
	Non red-flag	540 (46.4)	5.2	4.1,6.6					5.1	4.0,6.4	2.9	2.3,3.8		72 (22.9)	5.7	4.0,8.2					5.1	3.5,7.4	4.2	2.8,6.3
	Type of first investigation in the two years prior CRC diagnosis
	Bowel endoscopy	230 (13.4)												80 (6.3)
	Abdominal/Pelvic	165 (28.1)	2.5	2.0,3.2							2.0	1.6,2.6		29 (25.4)	5.1	3.2,8.0							2.6	1.6,4.4
	No relevant investigation	562 (61.5)	10.3	8.4,12.7							8.4	6.7,10.4		76 (32.9)	7.3	5.1,10.6							5.6	3.8,8.4

## Sheet: SupplCodelist_Box1
	Supplementary Box 1: Symptom code list
	Symptom category	Medcode	Readcodes
	abdominal pain	11647	25C8.00
	abdominal pain	3338	R090z00
	abdominal pain	6395	196..12
	abdominal pain	6357	197..14
	abdominal pain	8436	R090H00
	abdominal pain	2982	1978
	abdominal pain	4617	1971
	abdominal pain	7300	1979
	abdominal pain	8362	R090K00
	abdominal pain	5960	197..13
	abdominal pain	17223	25C..12
	abdominal pain	19283	R090N00
	abdominal pain	22608	197C.00
	abdominal pain	701	1975
	abdominal pain	1976	196..11
	abdominal pain	7490	197..11
	abdominal pain	5782	25C..15
	abdominal pain	716	R090400
	abdominal pain	1228	1829
	abdominal pain	36558	25C5.00
	abdominal pain	25630	25C7.00
	abdominal pain	628	R090700
	abdominal pain	19020	25C..13
	abdominal pain	29352	1969000
	abdominal pain	1239	R090200
	abdominal pain	4771	R090600
	abdominal pain	177	1969
	abdominal pain	17324	1DC5.00
	abdominal pain	16868	R090A00
	abdominal pain	37101	25C4.00
	abdominal pain	15288	R090C00
	abdominal pain	19360	R090M00
	abdominal pain	16402	R090000
	abdominal pain	16806	R090900
	abdominal pain	7726	R090J00
	abdominal pain	25118	197..00
	abdominal pain	5691	1963
	abdominal pain	34301	25D..00
	abdominal pain	12639	25C2.00
	abdominal pain	21583	25CA.00
	abdominal pain	3086	1976
	abdominal pain	24584	25D..11
	abdominal pain	948	R090F00
	abdominal pain	24661	197A.00
	abdominal pain	23872	1973
	abdominal pain	5804	2I18.12
	abdominal pain	5899	1A53.12
	abdominal pain	15213	2I18.00
	abdominal pain	15180	25C..00
	abdominal pain	20475	R090800
	abdominal pain	11070	197A.11
	abdominal pain	14916	25CZ.00
	abdominal pain	290	1972
	abdominal pain	3978	197B.00
	abdominal pain	19223	25C3.00
	abdominal pain	7812	1962
	abdominal pain	2234	R090E00
	abdominal pain	421	197..12
	abdominal pain	1181	1977
	abdominal pain	13626	2I18100
	abdominal pain	542	R090500
	abdominal pain	9695	197D.00
	abdominal pain	17636	25C..14
	abdominal pain	20640	25C..11
	abdominal pain	2383	1968
	abdominal pain	14989	196..00
	abdominal pain	42211	25C9.00
	abdominal pain	1763	R090.00
	abdominal pain	2056	R090100
	abdominal pain	3049	J574700
	abdominal pain	1282	A081000
	abdominal pain	7248	R090G12
	abdominal pain	6717	14C4.00
	abdominal pain	2767	J574800
	abdominal pain	1561	J4...11
	abdominal pain	20391	12E2.00
	abdominal pain	23950	J41..11
	bloating	29567	19A2.00
	bloating	5150	R073400
	bloating	14880	R073300
	bloating	6229	19A..00
	bloating	2657	19A3.00
	bloating	5821	19B..12
	bloating	41607	19AZ.00
	change in bowel habit	16665	R078.00
	change in bowel habit	19690	19EA.11
	change in bowel habit	910	19EA.00
	constipation	5803	J520z00
	constipation	23641	J520000
	constipation	1709	J520.00
	constipation	6364	J520100
	constipation	24180	J520y00
	constipation	1028	19C..00
	constipation	99999	J520400
	constipation	25797	J520200
	constipation	26022	J520300
	constipation	17652	19C2.00
	constipation	10687	J503100
	constipation	2004	19C..11
	constipation	20450	19CZ.00
	diarrhoea	17017	J4zz.11
	diarrhoea	14695	19FZ.00
	diarrhoea	48313	A082z00
	diarrhoea	7644	19G..00
	diarrhoea	14881	R077100
	diarrhoea	6685	J43z.11
	diarrhoea	5090	A083.00
	diarrhoea	6016	J4...13
	diarrhoea	10158	E264311
	diarrhoea	192	19F..11
	diarrhoea	2133	A082000
	diarrhoea	53739	A074011
	diarrhoea	5036	J525.00
	diarrhoea	11155	A082.11
	diarrhoea	4343	19F2.00
	diarrhoea	1695	19F..12
	diarrhoea	15371	E264300
	diarrhoea	14665	A083.11
	diarrhoea	5134	19F..00
	diarrhoea	29835	J521000
	diarrhoea	2182	19FZ.11
	diarrhoea	4542	A082.00
	diarrhoea	52750	Ayu0H00
	diarrhoea	30321	J4z..11
	diarrhoea	21294	19F3.00
	diarrhoea	8765	19F1.00
	diarrhoea	15289	A076.11
	fatigue	5583	R007000
	fatigue	9656	R007211
	fatigue	1688	R2y3.00
	fatigue	6190	168..11
	fatigue	15516	Eu46000
	fatigue	16479	1684
	fatigue	1147	R007500
	fatigue	2855	E205.00
	fatigue	6242	E205.12
	fatigue	9889	1683.11
	fatigue	5794	R007z11
	fatigue	27877	R007.00
	fatigue	7235	F286.11
	fatigue	1371	R007300
	fatigue	5751	168..00
	fatigue	6029	F286.12
	fatigue	7529	F286.14
	fatigue	1582	R007100
	fatigue	3361	F286.00
	fatigue	1404	1682
	fatigue	12411	2832.12
	fatigue	1900	1B32.00
	fatigue	9127	1688
	fatigue	9220	Eu46011
	fatigue	9435	1684.11
	fatigue	4546	R007200
	fatigue	1042	R007400
	fatigue	44215	F286000
	fatigue	17736	R204.00
	fatigue	5814	1B3..12
	fatigue	5049	168..12
	fatigue	23932	F286.13
	fatigue	29292	F286100
	fatigue	5658	1683
	fatigue	9823	R007411
	jaundice	5996	2274.11
	jaundice	25418	1675
	jaundice	6000	1675.11
	jaundice	29488	2274
	jaundice	355	R024.00
	jaundice	3121	J66y600
	jaundice	18574	R024100
	jaundice	2612	R024111
	jaundice	18019	1675.12
	lump/mass abd	34238	7H2C500
	lump/mass abd	20387	25L..00
	lump/mass abd	21575	25J8.00
	lump/mass abd	25588	25J1.00
	lump/mass abd	21301	25K..00
	lump/mass abd	3015	R093100
	lump/mass abd	1987	25Q3.00
	lump/mass abd	7073	R093200
	lump/mass abd	56675	25JZ.00
	lump/mass abd	20827	25J7.00
	lump/mass abd	16370	R093z00
	lump/mass abd	8731	25J..00
	lump/mass abd	64153	25R3.00
	lump/mass abd	4800	R093000
	lump/mass abd	17246	25K4.00
	lump/mass abd	5838	R093.00
	obstruction	18789	J50zz11
	obstruction	28322	J50z400
	obstruction	1221	J50zz15
	obstruction	21648	J50zz14
	obstruction	935	J50z.00
	obstruction	1544	J50zz00
	obstruction	1307	J50z500
	obstruction	29118	J50y000
	obstruction	1347	J50zz13
	obstruction	33759	J50yz00
	obstruction	21568	J50zz12
	obstruction	20471	J50..00
	obstruction	42547	J50y.00
	obstruction	23478	SP14400
	obstruction	18240	J50y.11
	rectal bleeding	6151	19E6.11
	rectal bleeding	9968	19ED.00
	rectal bleeding	32446	J573100
	rectal bleeding	12471	J68z.00
	rectal bleeding	1642	J68z.11
	rectal bleeding	6554	J573012
	rectal bleeding	5462	19E6.00
	rectal bleeding	6574	J573000
	rectal bleeding	20859	J681.13
	rectal bleeding	4636	J68zz00
	rectal bleeding	621	J573011
	rectal bleeding	45911	19EG.00
	rectal bleeding	104124	8HTE000
	rectal bleeding	19271	J573.00
	rectal bleeding	11698	196C.00
	rectal bleeding	3053	4794
	rectal bleeding	2832	G848000
	rectal bleeding	27862	J681.12
	rectal bleeding	3872	J573.11
	rectal bleeding	2873	J681.11
	rectal bleeding	11718	196B.00
	rectal bleeding	3097	J68..00
	tenesmus	38499	19D2.00
	tenesmus	15756	R07z000
	tenesmus	6541	19D..11
	tenesmus	14948	19D..00
	weight loss	654	1623
	weight loss	12398	1D1A.00
	weight loss	102563	1627
	weight loss	37937	22A8.00
	weight loss	5812	1625.11
	weight loss	24068	R2y4.00
	weight loss	4663	1625
	weight loss	126	22A6.00
	weight loss	12530	R034800
	weight loss	3647	R032.00

## Sheet: SupplCodelist_Box2
	Supplementary Box 2: Investigations code list
	Test Category	OPCS Code	Description
	Bowel endoscopy	H20.1	Fibreoptic endoscopic snare resection of lesion of colon
	Bowel endoscopy	H20.2	Fibreoptic endoscopic cauterisation of lesion of colon
	Bowel endoscopy	H20.3	Fibreoptic endoscopic laser destruction of lesion of colon
	Bowel endoscopy	H20.4	Fibreoptic endoscopic destruction of lesion of colon NEC
	Bowel endoscopy	H20.5	Fibreoptic endoscopic submucosal resection of lesion of colon
	Bowel endoscopy	H20.6	Fibreoptic endoscopic resection of lesion of colon NEC
	Bowel endoscopy	H20.8	Other specified endoscopic extirpation of lesion of colon
	Bowel endoscopy	H20.9	Unspecified endoscopic extirpation of lesion of colon
	Bowel endoscopy	H22.1	Diagnostic fibreoptic endoscopic examination of colon and biopsy of lesion of colon
	Bowel endoscopy	H22.8	Other specified diagnostic endoscopic examination of colon
	Bowel endoscopy	H22.9	Unspecified diagnostic endoscopic examination of colon
	Bowel endoscopy	H23.1	Endoscopic snare resection of lesion of lower bowel using fibreoptic sigmoidoscope
	Bowel endoscopy	H23.2	Endoscopic cauterisation of lesion of lower bowel using fibreoptic sigmoidoscope
	Bowel endoscopy	H23.3	Endoscopic laser destruction of lesion of lower bowel using fibreoptic sigmoidoscope
	Bowel endoscopy	H23.4	Endoscopic destruction of lesion of lower bowel using fibreoptic sigmoidoscope NEC
	Bowel endoscopy	H23.5	Endoscopic submucosal resection of lesion of lower bowel using fibreoptic sigmoidoscope
	Bowel endoscopy	H23.6	Endoscopic resection of lesion of lower bowel using fibreoptic sigmoidoscope NEC
	Bowel endoscopy	H23.8	Other specified endoscopic extirpation of lesion of lower bowel using fibreoptic sigmoidoscope
	Bowel endoscopy	H23.9	Unspecified endoscopic extirpation of lesion of lower bowel using fibreoptic sigmoidoscope
	Bowel endoscopy	H25.1	Diagnostic endoscopic examination of lower bowel and biopsy of lesion of lower bowel using fibreoptic sigmoidoscope
	Bowel endoscopy	H25.2	Diagnostic endoscopic examination of lower bowel and sampling for bacterial overgrowth using fibreoptic sigmoidoscope
	Bowel endoscopy	H25.8	Other specified diagnostic endoscopic examination of lower bowel using fibreoptic sigmoidoscope
	Bowel endoscopy	H25.9	Unspecified diagnostic endoscopic examination of lower bowel using fibreoptic sigmoidoscope
	Bowel endoscopy	H26.1	Endoscopic snare resection of lesion of sigmoid colon using rigid sigmoidoscope
	Bowel endoscopy	H26.2	Endoscopic cauterisation of lesion of sigmoid colon using rigid sigmoidoscope
	Bowel endoscopy	H26.3	Endoscopic laser destruction of lesion of sigmoid colon using rigid sigmoidoscope
	Bowel endoscopy	H26.4	Endoscopic cryotherapy to lesion of sigmoid colon using rigid sigmoidoscope
	Bowel endoscopy	H26.5	Endoscopic destruction of lesion of sigmoid colon using rigid sigmoidoscope NEC
	Bowel endoscopy	H26.6	Endoscopic submucosal resection of lesion of sigmoid colon using rigid sigmoidoscope
	Bowel endoscopy	H26.7	Endoscopic resection of lesion of sigmoid colon using rigid sigmoidoscope NEC
	Bowel endoscopy	H26.8	Other specified endoscopic extirpation of lesion of sigmoid colon using rigid sigmoidoscope
	Bowel endoscopy	H26.9	Unspecified endoscopic extirpation of lesion of sigmoid colon using rigid sigmoidoscope
	Bowel endoscopy	H28.1	Diagnostic endoscopic examination of sigmoid colon and biopsy of lesion of sigmoid colon using rigid sigmoidoscope
	Bowel endoscopy	H28.8	Other specified diagnostic endoscopic examination of sigmoid colon using rigid sigmoidoscope
	Bowel endoscopy	H28.9	Unspecified diagnostic endoscopic examination of sigmoid colon using rigid sigmoidoscope
	Non-specific abdominal	U08.5	Magnetic resonance imaging of abdomen
	Non-specific abdominal	U08.1	Computed tomography of abdomen NEC
	Non-specific abdominal	U08.2	Ultrasound of abdomen
	Non-diagnostic for CRC	G16.2	Diagnostic fibreoptic endoscopic ultrasound examination of oesophagus
	Non-diagnostic for CRC	G45.2	Fibreoptic endoscopic ultrasound examination of upper gastrointestinal tract
	Non-diagnostic for CRC	G45.1	Fibreoptic endoscopic examination of upper gastrointestinal tract and biopsy of lesion of upper gastrointestinal tract
	Non-diagnostic for CRC	G45.2	Fibreoptic endoscopic ultrasound examination of upper gastrointestinal tract
	Non-diagnostic for CRC	G45.3	Fibreoptic endoscopic insertion of Bravo pH capsule into upper gastrointestinal tract
	Non-diagnostic for CRC	G45.4	Fibreoptic endoscopic examination of upper gastrointestinal tract and staining of gastric mucosa
	Non-diagnostic for CRC	G45.8	Other specified diagnostic fibreoptic endoscopic examination of upper gastrointestinal tract
	Non-diagnostic for CRC	G45.9	Unspecified diagnostic fibreoptic endoscopic examination of upper gastrointestinal tract
	Non-diagnostic for CRC	G55.1	Diagnostic endoscopic examination of duodenum and biopsy of lesion of duodenum
	Non-diagnostic for CRC	G55.8	Other specified diagnostic endoscopic examination of duodenum
	Non-diagnostic for CRC	G55.9	Unspecified diagnostic endoscopic examination of duodenum
	Non-diagnostic for CRC	G14.1	Fibreoptic endoscopic snare resection of lesion of oesophagus
	Non-diagnostic for CRC	G14.2	Fibreoptic endoscopic laser destruction of lesion of oesophagus
	Non-diagnostic for CRC	G14.3	Fibreoptic endoscopic cauterisation of lesion of oesophagus
	Non-diagnostic for CRC	G14.4	Fibreoptic endoscopic injection sclerotherapy to varices of oesophagus
	Non-diagnostic for CRC	G14.5	Fibreoptic endoscopic destruction of lesion of oesophagus NEC
	Non-diagnostic for CRC	G14.6	Fibreoptic endoscopic submucosal resection of lesion of oesophagus
	Non-diagnostic for CRC	G14.7	Fibreoptic endoscopic photodynamic therapy of lesion of oesophagus
	Non-diagnostic for CRC	G14.8	Other specified fibreoptic endoscopic extirpation of lesion of oesophagus
	Non-diagnostic for CRC	G14.9	Unspecified fibreoptic endoscopic extirpation of lesion of oesophagus
	Non-diagnostic for CRC	G16.1	Diagnostic fibreoptic endoscopic examination of oesophagus and biopsy of lesion of oesophagus
	Non-diagnostic for CRC	G16.2	Diagnostic fibreoptic endoscopic ultrasound examination of oesophagus
	Non-diagnostic for CRC	G16.3	Diagnostic fibreoptic insertion of Bravo pH capsule into oesophagus
	Non-diagnostic for CRC	G16.8	Other specified diagnostic fibreoptic endoscopic examination of oesophagus
	Non-diagnostic for CRC	G16.9	Unspecified diagnostic fibreoptic endoscopic examination of oesophagus
	Non-diagnostic for CRC	G17.1	Endoscopic snare resection of lesion of oesophagus using rigid oesophagoscope
	Non-diagnostic for CRC	G17.2	Endoscopic laser destruction of lesion of oesophagus using rigid oesophagoscope
	Non-diagnostic for CRC	G17.3	Endoscopic cauterisation of lesion of oesophagus using rigid oesophagoscope
	Non-diagnostic for CRC	G17.4	Endoscopic injection sclerotherapy to varices of oesophagus using rigid oesophagoscope
	Non-diagnostic for CRC	G17.8	Other specified endoscopic extirpation of lesion of oesophagus using rigid oesophagoscope
	Non-diagnostic for CRC	G17.9	Unspecified endoscopic extirpation of lesion of oesophagus using rigid oesophagoscope
	Non-diagnostic for CRC	G19.1	Diagnostic endoscopic examination of oesophagus and biopsy of lesion of oesophagus using rigid oesophagoscope
	Non-diagnostic for CRC	G19.2	Diagnostic endoscopic insertion of Bravo pH capsule using rigid oesophagoscope
	Non-diagnostic for CRC	G19.8	Other specified diagnostic endoscopic examination of oesophagus using rigid oesophagoscope
	Non-diagnostic for CRC	G19.9	Unspecified diagnostic endoscopic examination of oesophagus using rigid oesophagoscope
	Non-diagnostic for CRC	G43.1	Fibreoptic endoscopic snare resection of lesion of upper gastrointestinal tract
	Non-diagnostic for CRC	G43.2	Fibreoptic endoscopic laser destruction of lesion of upper gastrointestinal tract
	Non-diagnostic for CRC	G43.3	Fibreoptic endoscopic cauterisation of lesion of upper gastrointestinal tract
	Non-diagnostic for CRC	G43.4	Fibreoptic endoscopic sclerotherapy to lesion of upper gastrointestinal tract
	Non-diagnostic for CRC	G43.5	Fibreoptic endoscopic destruction of lesion of upper gastrointestinal tract NEC
	Non-diagnostic for CRC	G43.6	Fibreoptic endoscopic injection therapy to lesion of upper gastrointestinal tract NEC
	Non-diagnostic for CRC	G43.7	Fibreoptic endoscopic rubber band ligation of upper gastrointestinal tract varices
	Non-diagnostic for CRC	G43.8	Other specified fibreoptic endoscopic extirpation of lesion of upper gastrointestinal tract
	Non-diagnostic for CRC	G43.9	Unspecified fibreoptic endoscopic extirpation of lesion of upper gastrointestinal tract
	Non-diagnostic for CRC	G65.1	Diagnostic endoscopic examination of jejunum and biopsy of lesion of jejunum
	Non-diagnostic for CRC	G65.8	Other specified diagnostic endoscopic examination of jejunum
	Non-diagnostic for CRC	G65.9	Unspecified diagnostic endoscopic examination of jejunum
	Non-diagnostic for CRC	G80.1	Diagnostic endoscopic examination of ileum and biopsy of lesion of ileum
	Non-diagnostic for CRC	G80.2	Wireless capsule endoscopy
	Non-diagnostic for CRC	G80.3	Diagnostic endoscopic balloon examination of ileum
	Non-diagnostic for CRC	G80.8	Other specified diagnostic endoscopic examination of ileum
	Non-diagnostic for CRC	G80.9	Unspecified diagnostic endoscopic examination of ileum
	Non-diagnostic for CRC	G16.2	Diagnostic fibreoptic endoscopic ultrasound examination of oesophagus
	Non-diagnostic for CRC	G16.3	Diagnostic fibreoptic insertion of Bravo pH capsule into oesophagus
	Non-diagnostic for CRC	G16.8	Other specified diagnostic fibreoptic endoscopic examination of oesophagus
	Non-diagnostic for CRC	G16.9	Unspecified diagnostic fibreoptic endoscopic examination of oesophagus
	Non-diagnostic for CRC	G17.1	Endoscopic snare resection of lesion of oesophagus using rigid oesophagoscope
	Non-diagnostic for CRC	G17.2	Endoscopic laser destruction of lesion of oesophagus using rigid oesophagoscope
	Non-diagnostic for CRC	G17.3	Endoscopic cauterisation of lesion of oesophagus using rigid oesophagoscope
	Non-diagnostic for CRC	G17.4	Endoscopic injection sclerotherapy to varices of oesophagus using rigid oesophagoscope
	Non-diagnostic for CRC	G17.8	Other specified endoscopic extirpation of lesion of oesophagus using rigid oesophagoscope
	Non-diagnostic for CRC	G17.9	Unspecified endoscopic extirpation of lesion of oesophagus using rigid oesophagoscope
	Non-diagnostic for CRC	G19.1	Diagnostic endoscopic examination of oesophagus and biopsy of lesion of oesophagus using rigid oesophagoscope
	Non-diagnostic for CRC	G19.2	Diagnostic endoscopic insertion of Bravo pH capsule using rigid oesophagoscope
	Non-diagnostic for CRC	G19.8	Other specified diagnostic endoscopic examination of oesophagus using rigid oesophagoscope
	Non-diagnostic for CRC	G19.9	Unspecified diagnostic endoscopic examination of oesophagus using rigid oesophagoscope
	Non-diagnostic for CRC	G43.1	Fibreoptic endoscopic snare resection of lesion of upper gastrointestinal tract
	Non-diagnostic for CRC	G43.2	Fibreoptic endoscopic laser destruction of lesion of upper gastrointestinal tract
	Non-diagnostic for CRC	G43.3	Fibreoptic endoscopic cauterisation of lesion of upper gastrointestinal tract
	Non-diagnostic for CRC	G43.4	Fibreoptic endoscopic sclerotherapy to lesion of upper gastrointestinal tract
	Non-diagnostic for CRC	G43.5	Fibreoptic endoscopic destruction of lesion of upper gastrointestinal tract NEC
	Non-diagnostic for CRC	G43.6	Fibreoptic endoscopic injection therapy to lesion of upper gastrointestinal tract NEC
	Non-diagnostic for CRC	G43.7	Fibreoptic endoscopic rubber band ligation of upper gastrointestinal tract varices
	Non-diagnostic for CRC	G43.8	Other specified fibreoptic endoscopic extirpation of lesion of upper gastrointestinal tract
	Non-diagnostic for CRC	G43.9	Unspecified fibreoptic endoscopic extirpation of lesion of upper gastrointestinal tract
	Non-diagnostic for CRC	G65.1	Diagnostic endoscopic examination of jejunum and biopsy of lesion of jejunum
	Non-diagnostic for CRC	G65.8	Other specified diagnostic endoscopic examination of jejunum
	Non-diagnostic for CRC	G65.9	Unspecified diagnostic endoscopic examination of jejunum
	Non-diagnostic for CRC	G80.1	Diagnostic endoscopic examination of ileum and biopsy of lesion of ileum
	Non-diagnostic for CRC	G80.2	Wireless capsule endoscopy
	Non-diagnostic for CRC	G80.3	Diagnostic endoscopic balloon examination of ileum
	Non-diagnostic for CRC	G80.8	Other specified diagnostic endoscopic examination of ileum
	Non-diagnostic for CRC	G80.9	Unspecified diagnostic endoscopic examination of ileum
	Non-diagnostic for CRC	J17.1	Endoscopic ultrasound examination of liver and biopsy of lesion of liver
	Non-diagnostic for CRC	J17.8	Other specified endoscopic ultrasound examination of liver
	Non-diagnostic for CRC	J17.9	Unspecified endoscopic ultrasound examination of liver
	Non-diagnostic for CRC	J52.1	Extracorporeal lithotripsy of calculus in bile duct
	Non-diagnostic for CRC	J52.8	Other specified other operations on bile duct
	Non-diagnostic for CRC	J52.9	Unspecified other operations on bile duct
	Non-diagnostic for CRC	U37.1	Magnetic resonance imaging of kidneys
	Non-diagnostic for CRC	U12.3	Ultrasound of kidneys
	Non-diagnostic for CRC	U12.4	Ultrasound of bladder
	Non-diagnostic for CRC	M30.1	Endoscopic retrograde pyelography
	Non-diagnostic for CRC	M30.2	Endoscopic catheterisation of ureter
	Non-diagnostic for CRC	M30.3	Endoscopic ureteric urine sampling
	Non-diagnostic for CRC	M30.4	Nephroscopic ureteroscopy
	Non-diagnostic for CRC	M30.5	Diagnostic endoscopic examination of ureter and biopsy of lesion of ureter NEC
	Non-diagnostic for CRC	M30.6	Diagnostic endoscopic examination of ureter and biopsy of lesion of ureter using rigid ureteroscope
	Non-diagnostic for CRC	M30.8	Other specified diagnostic endoscopic examination of ureter
	Non-diagnostic for CRC	M30.9	Unspecified diagnostic endoscopic examination of ureter
	Non-diagnostic for CRC	M45.1	Diagnostic endoscopic examination of bladder and biopsy of lesion of bladder NEC
	Non-diagnostic for CRC	M45.2	Diagnostic endoscopic examination of bladder and biopsy of lesion of prostate NEC
	Non-diagnostic for CRC	M45.3	Diagnostic endoscopic examination of bladder and biopsy of lesion of bladder using rigid cystoscope
	Non-diagnostic for CRC	M45.4	Diagnostic endoscopic examination of bladder and biopsy of lesion of prostate using rigid cystoscope
	Non-diagnostic for CRC	M45.5	Diagnostic endoscopic examination of bladder using rigid cystoscope
	Non-diagnostic for CRC	M45.8	Other specified diagnostic endoscopic examination of bladder
	Non-diagnostic for CRC	M45.9	Unspecified diagnostic endoscopic examination of bladder
	Non-diagnostic for CRC	M65.1	Endoscopic resection of prostate using electrotome
	Non-diagnostic for CRC	M65.2	Endoscopic resection of prostate using punch
	Non-diagnostic for CRC	M65.3	Endoscopic resection of prostate NEC
	Non-diagnostic for CRC	M65.4	Endoscopic resection of prostate using laser
	Non-diagnostic for CRC	M65.8	Other specified endoscopic resection of outlet of male bladder
	Non-diagnostic for CRC	M65.9	Unspecified endoscopic resection of outlet of male bladder
	Non-diagnostic for CRC	Q55.5	Transvaginal ultrasound examination of female genital tract
	Non-diagnostic for CRC	Q55.4	Colposcopy of cervix
	Non-diagnostic for CRC	Q18.9	Unspecified diagnostic endoscopic examination of uterus
	Non-diagnostic for CRC	Q18.8	Other specified diagnostic endoscopic examination of uterus
	Non-diagnostic for CRC	U09.1	Computed tomography of pelvis
	Non-diagnostic for CRC	U09.2	Ultrasound of pelvis
	Non-diagnostic for CRC	U09.3	Magnetic resonance imaging of pelvis

## Sheet: SupplFig1
Supplementary Figure 1: Symptom-to-diagnosis interval for the subgroup of patients with a relevant test (n=2,301 colon; n=1,390 rectum).
